# Supplementary material for: Evaluation of immunologic parameters in canine glioma patients treated with an oncolytic herpes virus
Source: J Transl Genet Genom. Author manuscript; Available in PMC 2022 Mar 25. (PMC8955901; doi:10.20517/jtgg.2021.31)
Supplement: supplementary materials [file NIHMS1778534-supplement-supplementary_materials.zip]

Archive with 13 entries (12 files):
- supplementary materials/
- supplementary materials/jtgg-2021-31-SupplementaryFigure1.pdf
- supplementary materials/jtgg-2021-31-SupplementaryFigure2.pdf
- supplementary materials/jtgg-2021-31-SupplementaryFigure3.pdf
- supplementary materials/jtgg-2021-31-SupplementaryFigure4.pdf
- supplementary materials/jtgg-2021-31-SupplementaryFigure5.pdf
- supplementary materials/jtgg-2021-31-SupplementaryFigure6.pdf
- supplementary materials/jtgg-2021-31-SupplementaryFigure7.pdf
- supplementary materials/jtgg-2021-31-SupplementaryFigure8.pdf
- supplementary materials/jtgg-2021-31-SupplementaryTable1.pdf
- supplementary materials/jtgg-2021-31-SupplementaryTable2.pdf
- supplementary materials/jtgg-2021-31-SupplementaryTable3.pdf
- supplementary materials/jtgg-2021-31-SupplementaryTable4.pdf
